# Supplementary material for: Characterizing risky alcohol use, cigarette smoking, e-cigarette use, and physical inactivity among cancer survivors in the USA—a cross-sectional study
Source: J Cancer Surviv. 2022 Aug 14;17(6):1799–812. doi: 10.1007/s11764-022-01245-5 (PMC10539414; doi:10.1007/s11764-022-01245-5)
Supplement: Supplementary file 1 — Supplementary file1 (XLSX 18 KB) [file 11764_2022_1245_MOESM1_ESM.xlsx]

## Sheet: supplementary 1
	Table 2. Prevalence of Unhealthy Behaviors by Sociodemographic and Clinical Characteristics Among Cancer Survivors
		Alcohol Use, weighted % (SE) N=1,827			Physical Inactivity, weighted % (SE) N=2,508		Cigarette Use, weighted % (SE) N=2,556			E-Cigarette Use, weighted %, (SE) N=2,547
		0-3 drinks	4-6 drinks	7+ drinks	0-150 min	> 150 min	Current	Former	Never	Current	Former	Never
	Total	75.1 (1.7)	8.7 (1.0)	16.2 (1.4)	68.2 (1.6)	31.8 (1.6)	11.8 (1.1)	34.0 (1.3)	54.3 (1.3)	2.9 (0.6)	7.7 (0.9)	89.4 (1.0)
	Sociodemographic Characteristics
	Age (years)
	18-34	93.2 (3.3)	4.1 (2.7)	2.7 (2.2)	82.7 (8.5)*	17.3 (8.5)	9.2 (6.6)	4.5 (3.7)	86.3 (7.8)	0 (0)	10.0 (6.9)	90.0 (6.9)
	35-49	71.1 (6.4)	13.4 (4.3)*	15.5 (5.1)*	66.6 (5.8)	33.4 (5.8)	18.7 (5.0)*	24.3 (5.0)	57.0 (6.1)	6.7 (2.7)*	21.1 (5.2)	72.2 (5.5)
	50-64	72.0 (3.0)	10.8 (2.0)*	17.2 (2.5)*	65.2 (2.7)	34.8 (2.7)	15.1 (1.9)*	26.3 (2.5)	58.6 (2.4)	2.1 (0.8)	9.4 (1.5)	88.5 (1.7)
	65-74	75.4 (2.6)	8.5 (1.5)	16.1 (2.1)	64.4 (2.4)	35.6 (2.4)	11.3 (1.7)	41.9 (2.4)	46.8 (2.3)	2.8 (1.1)	5.3 (1.1)	91.9 (1.5)
	75≦	79.9 (2.3)	4.3 (1.0)	15.8 (2.2)	75.2 (2.1)*	24.8 (2.1)	4.3 (1.0)	47.1 (2.6)	48.6 (2.5)	1.8 (0.8)	1.4 (0.5)	96.8 (0.9)
	Gender
	Male	69.4 (2.5)	8.6 (1.5)*	22.0 (2.1)*	65.9 (2.5)	34.1 (2.5)	10.8 (1.7)	40.3 (2.10	48.9 (2.4)	1.9 (0.8)	7.9 (1.5)	90.2 (1.6)
	Female	79.5 (2.2)	8.7 (1.3)	11.8 (1.7)	69.7 (2.1)*	30.3 (2.1)	12.5 (1.3)*	29.3 (1.7)	58.2 (1.8)	3.7 (0.9)*	7.6 (1.1)	88.7 (1.3)
	Race/Ethnicity
	White	71.7 (2.1)	9.9 (1.3)*	18.4 (1.8)*	65.5 (1.9)	34.5 (1.9)	12.1 (1.3)*	36.7 (1.6)	51.2 (1.6)	3.5 (0.8)*	7.9 (1.1)	88.6 (1.3)
	Black/African American	90.3 (3.0)	2.3 (1.3)	7.4 (2.8)	81.8 (4.9)*	18.2 (4.9)	10.1 (4.2)	18.9 (4.2)	71.0 (6.0)	0.2 ( 0.2)	5.3 (1.9)	94.5 (1.9)
	Hispanic	90.0 (3.8)	2.8 (2.1)	7.7 (3.1)	75.0 (6.6)*	25.0 (6.6)	6.8 (2.0)	25.7 (6.6)	67.5 (6.4)	4.0 (1.9)*	8.2 (3.2)	87.8 (3.6)
	Asian	85.7 (12.6)	N/A	14.3 (12.6)	75.3 (9.5)*	24.7 (9.5)	3.6 (2.5)	20.2 (9.9)	76.2 (10.0)	0 (0)	3.7 (3.9)	96.3 (3.9)
	Others	83.9 (8.0)	6.7 (5.7)	9.4 (5.2)	81.9 (6.8)*	18.1 (6.8)	19.5 (8.1)*	33.1 (9.4)	47.4 (11.6)	0.6 (0.5)	12.5 (7.3)	86.9 (7.3)
	Education
	Less Than High School	86.2 (4.9)	7.0 (3.8)	6.8 (3.3)	86.3 (4.8)*	13.7 (4.8)	9.0 (3.1)	34.5 (7.5)	56.5 (8.3)	6.2 ( 3.3)*	6.2 (2.5)	87.6 (4.1)
	High School Graduate	81.6 (3.2)	5.3 (1.7)	13.1 (2.8)	73.8 (2.9)*	26.2 (2.9)	19.7 (2.7)*	29.2 (2.9)	51.1 (3.1)	2.7 (1.1)	9.5 (2.2)	87.8 (2.4)
	Some College	77.8 (2.6)	7.8 (1.7)	14.4 (2.0)	68.2 (2.5)	31.8 (2.5)	11.1 (1.7)	41.0 (2.4)	47.9 (2.4)	4.0 (1.2)*	8.7 (1.4)	87.3 (1.8)
	College Graduate or More	63.5 (2.8)	13.2 (1.6)*	23.3 (2.4)*	58.2 (2.1)	41.8 (2.1)	5.7 (0.9)	29.7 (1.9)	64.6 (2.1)	1.1 (0.4)	5.0 (0.9)	93.9 (1.0)
	Household income
	< $20,000	87.0 (2.9)	5.5 (1.9)	7.5 (2.3)	77.0 (4.1)*	23.0 (4.10	21.1 (3.3)*	32.8 (4.0)	46.1 (4.3)	5.9 (2.0)*	10.2 (2.2)	83.9 (2.9)
	$20,000 to < $35,000	81.4 (3.5)	7.2 (2.9)	11.4 (2.6)	75.4 (3.2)*	24.6 (3.2)	11.8 (2.4)	30.5 (3.8)	57.7 (3.8)	3.2 (1.4)*	7.0 (1.7)	89.8 (2.2)
	$35,000 to < $50,000	79.5 (3.6)	5.1 (2.5)	15.4 (2.9)	73.1 (4.4)*	26.9 (4.4)	15.2 (2.8)*	30.2 (4.5)	54.6 (4.7)	3.4 (1.9)*	7.2 (2.5)	89.4 (2.8)
	$50,000 to < $75,000	68.7 (4.1)	9.3 (2.1)*	22.0 (4.2)*	63.6 (3.8)	36.4 (3.8)	16.8 (3.8)*	38.3 (3.3)	44.9 (3.7)	4.8 (2.1)*	10.0 (3.2)	85.2 (3.6)
	$75,000 or more	65.0 (3.5)	12.4 (2.2)*	22.6 (2.9)*	59.4 (2.7)	40.6 (2.7)	3.4 (0.8)	36.3 (2.6)	60.3 (2.5)	0.7 (0.3)	6.1 (1.4)	93.2 (1.5)
	Marital status
	Married	73.9 (2.2)	8.7 (1.3)*	17.4 (2.0)*	66.4 (2.1)	33.6 (2.1)	8.8 (1.3)	35.5 (1.9)	55.7 (1.9)	1.6 (0.5)	7.0 (1.2)	91.4 (1.3)
	Not married	77.1 (2.2)	8.6 (1.6)	14.3 (1.7)	71.4 (2.4)*	28.6 (2.4)	15.3 (1.9)*	32.5 (2.3)	52.2 (2.6)	4.5 (1.3)*	9.0 (1.4)	86.5 (1.8)
	Employment
	Employed	70.9 (3.7)	11.8 (2.8)*	17.3 (3.0)*	64.8 (3.1)	35.2 (3.1)	12.9 (2.5)*	27.4 (2.8)	59.7 (3.4)	3.7 (1.4)*	7.9 (1.9)	88.4 (2.3)
	Not employed	80.9 (2.2)	5.7 (1.1)	13.4 (2.0)	69.6 (2.2)*	30.4 (2.2)	10.9 (1.5)	37.0 (2.20	52.1 (2.1)	2.6 (0.8)	6.9 (1.2)	90.5 (1.4)
	Area:Rurality
	Metropolitan	73.3 (2.0)	9.0 (1.1)*	17.7 (1.6)*	68.1 (1.7)	31.9 (1.7)	12.4 (1.2)*	33.4 (1.4)	54.2 (1.5)	3.1 (0.7)*	7.8 (1.0)	89.1 (1.1)
	Micropolitan	88.4 (3.6)	4.4 (1.9)	7.2 (3.2)	69.2 (5.5)*	30.8 (5.5)	9.9 (2.6)	32.2 (4.7)	57.9 (5.1)	0.3 (0.2)	5.1 (1.7)	94.7 (1.7)
	Small Town	80.5 (8.1)	6.6 (4.6)	12.9 (7.2)	60.9 (8.0)	39.1 (8.0)	7.4 (2.9)	36.3 (8.5)	56.3 (8.3)	2.6 (2.8)	4.8 (2.1)	92.6 (3.4)
	Rural	75.8 (7.5)	15.0 (6.2)	9.2 (4.3)	73.9 (5.8)*	26.1 (5.8)	7.9 (3.5)	48.7 (7.5)	43.4 (7.1)	6.7 (4.5)*	13.7 (6.1)	79.6 (7.1)
	Health insurance
	Employment and private	66.9 (3.5)	14.0 (2.2)*	19.1 (2.8)*	58.6 (3.0)	41.4 (3.0)	13.2 (2.3)*	24.8 (2.5)	62.0 (2.8)	2.6 (1.1)	10.1 (2.0)	87.3 (2.2)
	Medicare	77.0 (2.0)	7.7 (1.2)	15.3 (1.8)	69.8 (1.9)*	30.2 (1.9)	7.1 (1.0)	42.6 (2.0)	50.3 (2.0)	1.7 (0.6 )	3.6 (0.9)	94.7 (1.1)
	Medicaid	89.3 (2.9)	4.6 (2.0)	6.0 (2.3)	81.2 (3.5)*	18.8 (3.5)	17.0 (3.0)*	29.6 (4.3)	53.4 (5.1)	6.9 (2.4)*	11.8 (2.7)	81.3 (3.5)
	Tricare, VA, IHS	75.9 (4.5)	3.0 (1.3)	21.1 (4.2)	73.9 (3.3)*	26.1 (3.3)	9.3 (3.4)	44.3 (3.7)	46.4 (4.2)	1.2 (0.6)	8.1 (1.9)	90.7 (2.0)
	Clinical Characteristics
	Medical condition
	Diabetes	85.5 (2.8)	5.1 (2.1)	9.4 (1.8)	73.2 (2.9)*	26.8 (2.9)	10.6 (1.6)	40.3 (2.8)	49.1 (2.8)	3.1 (0.9)*	7.1 (1.1)	89.8 (1.4)
	High blood pressure	76.6 (1.9)	6.5 (1.1)	16.9 (1.8)	71.6 (2.0)*	28.4 (2.0)	11.1 (1.3)	40.1 (2.0)	48.8 (2.0)	2.7 (0.7)	6.9 (1.1)	90.4 (1.2)
	Heart disease	78.6 (3.9)	5.9 (1.7)	15.5 (3.5)	78.1 (3.3)*	21.9 (3.3)	11.3 (2.5)	47.8 (3.6)	40.9 (3.4)	1.9 (0.9)	4.4 (1.1)	93.7 (1.4)
	Lung disease	83.0 (3.2)	7.0 (1.9)	10.0 (2.7)	77.4 (3.0)*	22.6 (3.0)	18.1 (2.7)*	44.9 (3.9)	37.0 (3.7)	6.6 (2.4)*	11.6 (2.4)	81.8 (3.3)
	Arthritis	83.6 (3.7)	2.7 (1.1)	13.7 (3.4)	73.6 (2.9)*	26.4 (2.9)	9.5 (1.7)	37.2 (2.9)	53.3 (3.1)	3.0 (1.3)*	4.3 (0.8)	92.7 (1.5)
	Depression	78.3 (3.1)	8.7 (2.1)	13.0 (2.4)	76.7 (2.5)*	23.3 (2.5)	23.2 (2.9)*	32.1 (2.8)	44.7 (3.0)	7.0 (1.7)*	13.8 (2.2)	79.2 (2.5)
	Psychological distress
	Little Interest	76.8 (3.2)	8.0 (1.9)	15.2 (2.8)	78.5 (2.6)*	21.5 (2.6)	16.7 (2.1)*	35.2 (2.5)	48.1 (2.7)	5.5 (1.4)*	11.8 (1.9)	82.7 (2.2)
	Hopelessness	73.5 (3.6)	9.8 (2.1)*	16.7 (3.2)*	76.7 (2.8)*	23.3 (2.8)	17.4 (2.3)*	35.1 (2.7)	47.5 (2.9)	5.8 (1.5)*	12.9 (2.1)	81.3 (2.4)
	Nervousness	74.3 (3.2)	9.4 (2.0)*	16.3 (2.7)*	74.2 (2.6)*	25.8 (2.6)	16.4 (2.0)*	31.9 (2.5)	51.7 (2.7)	6.0 (1.4)*	10.9 (1.7)	83.1 (2.0)
	Worrying	75.6 (3.4)	9.4 (2.1)	15.0 (2.8)	73.4 (2.9)*	26.6 (2.9)	16.2 (2.3)*	33.3 (2.8)	50.5 (2.9)	6.5 (1.7)*	9.5 (1.7)	84.0 (2.2)
	Time since diagnosis
	Less than 1 year	84.7 (3.3)	5.6 (2.0)	9.7 (2.8)	71.8 (4.2)*	28.2 (4.2)	6.2 (1.4)	42.9 (4.7)	50.9 (4.5)	2.3 (1.1)	6.6 (2.0)	91.1 (2.2)
	2-5 years	70.3 (3.5)	7.8 (2.2)*	21.9 (3.5)*	67.1 (3.0)	32.9 (3.0)	13.9 (2.9)*	33.0 (2.9)	53.1 (3.3)	3.0 (1.4)*	7.8 (2.3)	89.2 (2.6)
	6-10 years	70.7 (4.0)	13.3 (2.6)*	16.0 (3.6)*	64.7 (3.5)	35.3 (3.5)	11.9 (2.7)*	34.9 (3.2)	53.2 (3.2)	3.1 (1.5)*	13.5 (2.9)	83.4 (3.1)
	11 years and more	76.3 (2.3)	8.5 (1.5)	15.2 (1.8)	69.4 (2.3)*	30.6 (2.3)	11.8 (1.5)	34.0 (2.1)	54.2 (2.3)	2.8 (0.9)	6.2 (1.0)	91.0 (1.3)
	Cancer type
	Breast cancer	74.3 (5.1)	8.6 (2.3)*	17.1 (4.8)*	69.7 (4.0)*	30.3 (4.0)	13.9 (3.2)*	27.6 (3.3)	58.5 (3.8)	3.9 (1.6)*	6.9 (3.0)	89.2 (3.3)
	Cervical cancer	78.7 (6.8)	16.3 (6.7)	5.0 (2.4)	71.4 (7.0)*	28.6 (7.0)	20.3 (5.3)*	21.7 (5.6)	58.0 (6.9)	4.0 (2.4)*	10.8 (3.4)	85.2 (4.1)
	Prostate cancer	70.1 (5.4)	5.4 (2.2)*	24.5 (5.1)*	64.7 (4.9)	35.3 (4.9)	9.1 (3.1)	41.0 (4.9)	49.9 (4.8)	2.7 (2.7)	2.6 (1.3)	94.7 (2.9)
	Colon cancer	84.3 (5.2)	3.8 (2.2)	11.9 (4.6)	75.5 (8.1)*	24.5 (8.1)	14.5 (8.0)*	29.6 (7.2)	55.8 (8.2)	7.3 (7.5)	3.6 (2.1)	89.1 (7.6)
	Skin cancer	68.5 (2.9)	9.7 (1.9)*	21.8 (2.6)*	62.3 (2.8)	37.7 (2.8)	7.8 (1.7)	35.3 (2.6)	56.9 (2.5)	1.1 (0.4)	5.8 (1.3)	93.1 (1.4)
	Melanoma	67.7 (8.9)	5.7 (2.5)*	26.6 (8.8)*	78.6 (5.4)*	21.4 (5.4)	13.5 (6.7)*	38.6 (7.6)	47.9 (7.3)	1.2 (0.9)	19.7 (8.3)	79.1 (8.3)
	Lung cancer	79.6 (10.2)	4.4 (4.0)	16.0 (9.6)	67.9 (9.6)	32.1 (9.6)	22.2 (12.0)*	52.1 (11.2)	25.7 (8.5)	14.6 (11.9)*	12.7 (6.4)	72.7 (11.6)
	More than one cancer	75.4 (3.5)	8.4 (2.4)	16.2 (3.0)	70.4 (3.1)*	29.6 (3.1)	11.9 (2.6)*	39.6 (3.4)	48.5 (3.4)	3.8 (1.6)*	7.5 (1.8)	88.7 (2.3)
	Other cancer	82.5 (2.8)	8.7 (2.2)	8.8 (2.0)	69.1 (4.0)*	30.9 (4.0)	11.8 (2.2)	32.3 (3.6)	55.9 (3.7)	2.2 (0.8)	8.8 (2.1)	89.0 (2.2)
	* Higher than the average prevalence
	Abbreviations. VA: Veterans Affaris; IHS: Indian Health Services
